# Supplementary material for: Machine learning method for the prediction of Bedaquiline-resistant Mycobacterium tuberculosis
Source: Life Sci Alliance. 2026 Apr 30;9(7):e202503539. doi: 10.26508/lsa.202503539 (PMC13135273; doi:10.26508/lsa.202503539)
Supplement: Supplementary file 1 [file LSA-2025-03539_TableS1.xlsx]

## Sheet: Sheet1
Table S1: Details of the ML metrics for single layered MLP model along with the computational details when trained with datasets filtered using different read depth cutoffs.
Data Details		Computation details (No of threads:16)	ML model metrics during 5-fold cross validation
DP	Data size	Approx time	Accuracy	Sensitivity	Specificity	AUC
DP>100	7.3 GB	390 minutes	0.85	0.86	0.85	0.9
DP>130	3.8 GB	230 minutes	0.81	0.83	0.78	0.86
DP>150	2.8 GB	65 minutes	0.83	0.88	0.8	0.87
DP>200	1.8 GB	55 minutes	0.72	0.72	0.72	0.78
