# Supplementary material for: Machine learning method for the prediction of Bedaquiline-resistant Mycobacterium tuberculosis
Source: Life Sci Alliance. 2026 Apr 30;9(7):e202503539. doi: 10.26508/lsa.202503539 (PMC13135273; doi:10.26508/lsa.202503539)
Supplement: Supplementary file 2 [file LSA-2025-03539_TableS2.xlsx]

## Sheet: Sheet1
Table S2: The ML model metrics obtained by testing of the optimal MLP model on an independent dataset consisting of samples from different countries.
Country	No of samples	Accuracy	Sensitivity	Specificity	XAI enabled resistant features
India	9 (0: resistant, 9: susceptible)	1	NA	1	I) Run ID: SRR5341280 (BioProject ID: PRJNA379070). II) Run ID: SRR5341326 (BioProject ID:PRJNA379070). III) Run ID: SRR5341378 (BioProject ID: PRJNA379070). IV) Run ID: SRR5341417(BioProject ID: PRJNA379070). V) Run ID: SRR5341427 (BioProject ID: PRJNA379070). VI) SRR5341449 (BioProject ID: PRJNA379070) VII) Run ID: SRR5341460 (BioProject ID: PRJNA379070. VIII) Run ID: SRR5341469 (BioProject ID:…
Pakistan	5 (0: resistant, 5: susceptible)	1	NA	1	I) Run ID: ERR688039 (BioProject ID: PRJEB7798. II) Run ID:SRR14088355 (BioProject ID: PRJNA 717333). III) Run ID: SRR14088382 (BioProject ID: PRJNA 717333). IV) Run ID:ERR688049 (BioProject ID: PRJEB7798). V) Run ID: SRR14088392 (BioProject ID: 717333).
Russia	3 (2: resistant, 1: susceptible)	1	1	1	I) Run ID: SRR28888081 (BioProject ID: PRJNA768108). Features: C346275G (eccC3), C4242643T (embC), C4357597G (espK), G467585C (PPE9). II) Run ID:SRR28888057 (BioProject ID: PRJNA768108). Features: Rv3655c, C4242643T (embC), C4357597G (espK), C346275G (eccC3). III) Run ID:SRR19977732 (BioProject ID: PRJNA768108). Features: T4095295C (Rv3655c), C346275G (eccC3), C4357597G (espK), G467585C (PPE9).
USA	4 (4: resistant, 0: susceptible)	1	1	NA	I) Run ID: SRR18231749 (BioProject ID: PRJNA767896) Features:C4357597G (espK), C346275G (eccC3), T4095295C (Rv3655c). II) Run ID: SRR18231788 (BioProject ID: PRJNA767896) Features: C346275G (eccC3), C 4242643 T(embC), G467585C (PPE9). III) Run ID:SRR18231797 (BioProject ID: PRJNA767896). Features: CG3133054GC (Rv2825c), C346275G(eccC3), C4357597G (espK). IV) Run ID: SRR18231865 (BioProject ID: PR…
