# Supplementary material for: Machine learning method for the prediction of Bedaquiline-resistant Mycobacterium tuberculosis
Source: Life Sci Alliance. 2026 Apr 30;9(7):e202503539. doi: 10.26508/lsa.202503539 (PMC13135273; doi:10.26508/lsa.202503539)
Supplement: Supplementary file 3 [file LSA-2025-03539_TableS3.xlsx]

## Sheet: Sheet1
Table S3: Threshold tuning to determine the optimal threshold for evaluating the performances of different ML algorithms using 5-fold cross-validation.
	Training with 5-fold Cross Validation
Algorithm	Threshold	Accuracy	Sensitivity	Specificity
MLP	0.1	78.87	94.01	65.8
MLP	0.2	80.83	93.14	70.21
MLP	0.3	81.23	91	72.78
MLP	0.4	81.42	90.15	73.88
MLP	0.5	81.62	90.15	74.25
MLP	0.6	81.82	88.87	75.73
MLP	0.7	82.21	87.59	77.56
MLP	0.8	83.6	86.31	81.25
MLP	0.9	69.54	45.18	90.46
RF	0.1	72.13	99.5	48.55
RF	0.2	76.09	97	58.14
RF	0.3	77.48	93	64.01
RF	0.4	78.65	88	69.87
RF	0.5	80.83	86	76.12
RF	0.6	81.82	83	80.16
RF	0.7	80.44	78	82.37
RF	0.8	77.48	69	84.2
RF	0.9	75.5	62	86.77
SVM	0.1	47.22	100	1
SVM	0.2	55.12	99.03	17.87
SVM	0.3	72.89	69.28	77.47
SVM	0.4	73	65.34	80.12
SVM	0.5	73.78	63.25	82.84
SVM	0.6	72.56	60	85
SVM	0.7	72.24	61.56	88.09
SVM	0.8	65.46	36.73	90.23
SVM	0.9	54.27	0	100
