# Supplementary material for: Machine learning method for the prediction of Bedaquiline-resistant Mycobacterium tuberculosis
Source: Life Sci Alliance. 2026 Apr 30;9(7):e202503539. doi: 10.26508/lsa.202503539 (PMC13135273; doi:10.26508/lsa.202503539)
Supplement: Supplementary file 4 [file LSA-2025-03539_TableS4.xlsx]

## Sheet: Sheet1
Table S4: List of 62 features from the Venn diagram of top50RF_BDQRhigh and top50MLP_BDQRhigh, representing AO/DP > 0.7 features in BDQ-resistant isolates selected from the optimal RF and MLP models
Features
A4120983G
A3270784G
T154283C
C1127648A
C3859893T
T1950767C
C1636826A
G467638T
G21795A
G1536251T
T1281118C
T467590C
G2298194T
A2422061G
G353365A
A1481185C
G3228143T
A4210274G
G7362C
G63146T
C3778396T
A356528G
C1481563T
T14785C
A2786952G
T2718852G
CG3133054GC
G4032218A
A2738274C
GGATG2338990CGATA
C346275G
G467638T
G4351039T
G14861T
G1111678A
C1741352T
T283614C
G467585C
T1382628C
G2910461T
C1217065A
C1639594A
T4302036C
C623508G
T4095295C
T467621G
C2311099G
A4120926G
C498557A
A2786952G
CG3133054GC
G1150585A
C2340621G
G3604821C
A356528G
A1292102G
C4357597G
A597816G
A906857G
C4242643T
T882257C
A3358235T
