# Supplementary material for: Machine learning method for the prediction of Bedaquiline-resistant Mycobacterium tuberculosis
Source: Life Sci Alliance. 2026 Apr 30;9(7):e202503539. doi: 10.26508/lsa.202503539 (PMC13135273; doi:10.26508/lsa.202503539)
Supplement: Supplementary file 5 [file LSA-2025-03539_TableS5.xlsx]

## Sheet: Sheet1
Table S5: This table shows the proportion of BDQ-resistant M. tuberculosis isolates carrying the top features from top50RF_BDQRhigh and top50MLP_BDQRhigh (AO/DP > 0.7 in resistant samples).
Proportion (%) of BDQR MTB clinical isolates	Number of top features obtained from top50RF_BDQRhigh	Number of top features obtained from top50MLP_BDQRhigh	Total unique features
5	19	23	39
10	18	22	38
15	10	10 (2 features mapped to known BDQ target genes Rv2082 and mmpL5)	19
20	4	1	4
