# Supplementary material for: Machine learning method for the prediction of Bedaquiline-resistant Mycobacterium tuberculosis
Source: Life Sci Alliance. 2026 Apr 30;9(7):e202503539. doi: 10.26508/lsa.202503539 (PMC13135273; doi:10.26508/lsa.202503539)
Supplement: Supplementary file 6 [file LSA-2025-03539_TableS6.xlsx]

## Sheet: Sheet1
Table S6: The chromosomal mapping of the top 19 features selected from both the ML models and found a higher AO/DP Value (>0.7) in the resistant isolates compared to the susceptible ones.
Feature	Target gene	Chromosome start position	Chromosome end position
A 4120983 G	Intergenic Region
TA 3336679 T	Intergenic Region
A 3841790 G	Rv3424c	3841714	3842076
G 1361190 A	Rv1217c	1360155	1361801
G 3529067 C	PPE53	3527391	3529163
G 2866607 A	lppA	2866468	2867127
G 3232759 A	Intergenic Region
G 1218658 C	PE_PGRS22	1216469	1219030
C 2673818 G	mbtB	2671593	2675837
C 39030 T	Intergenic Region
CG 3133054 GC	Rv2825c	3132892	3133539
C 2340621 G	Rv2082	2338709	2340874
C 4357597 G	espK	4357593	4359782
T 882257 C	Rv0787	881459	882418
C 346275 G	eccC3	345635	349627
T 4095295 C	Rv3655c	4094923	4095300
T 775639 C	mmpL5	775586	778480
C 4242643 T	embC	4239863	4243147
G 467585 C	PPE9	467459	468001
