# Supplementary material for: Machine learning method for the prediction of Bedaquiline-resistant Mycobacterium tuberculosis
Source: Life Sci Alliance. 2026 Apr 30;9(7):e202503539. doi: 10.26508/lsa.202503539 (PMC13135273; doi:10.26508/lsa.202503539)
Supplement: Supplementary file 7 [file LSA-2025-03539_TableS7.xlsx]

## Sheet: Sheet1
Table S7: The details of the locus positions mapping to the intergenic regions, along with their upstream and downstream genes. This table further gives information about the locations of promoter regions.
Gene X	Genomic locus (Intergenic)	Gene Y	Promoter detection
Rv3680 (4119795-4120955)	4120983	whiB4 (4121198-4121554)	Yes (~60bp from the locus position)
Rv2980 (3335960-3336505)	3336679	ddlA (3336796-3337917)	No
amt (3231073-3232506)	3232759	ftsY (3232871-3234139)	No
fadD34 (37259-38947)	39030	Rv0036c (39056-39829)	No
