# Supplementary material for: Machine learning method for the prediction of Bedaquiline-resistant Mycobacterium tuberculosis
Source: Life Sci Alliance. 2026 Apr 30;9(7):e202503539. doi: 10.26508/lsa.202503539 (PMC13135273; doi:10.26508/lsa.202503539)
Supplement: Supplementary file 8 [file LSA-2025-03539_TableS8.xlsx]

## Sheet: Sheet1
Table S8: The representative domain groups in the top 50 targets and among the top 15% of BDQ-resistant isolates were categorized according to their function/type and their computed hypergeometric probabilities
Domain Category	Number of encoded proteins	Hypergeometric Probability: P(x) [x=no of proteins with the said domain in H37Rv reference genome]
Transmembrane	2	0.00552
PGRS repeats domain	1	0.09888
Alpha-beta hydrolase	1	0.29885
PE/PPE	1	0.24136
Arabinansynthase domain	1	0.03952
Domain with unknown function (DUF)	2	0.00341
ATPase domain	1	0.33448
EsxAB dimer-like domain	1	0.16256
