# Supplementary material for: Machine learning method for the prediction of Bedaquiline-resistant Mycobacterium tuberculosis
Source: Life Sci Alliance. 2026 Apr 30;9(7):e202503539. doi: 10.26508/lsa.202503539 (PMC13135273; doi:10.26508/lsa.202503539)
Supplement: Supplementary file 9 [file LSA-2025-03539_TableS9.xlsx]

## Sheet: Sheet1
Table S9: Details of the BioProject IDs considered for the study.
BioProject ID	Year	Instrument	Country	Assay type	Layout	Sample Source	Group		No of runs		Drugs tested (DST)
									Resistant	Susceptible
PRJNA749651	2021	Illumina MiSeq	Uganda	WGS	Paired	Genomic	Resistant		2		LIN, CFZ, BDQ
PRJNA717333	2021	Illumina MiSeq	Pakistan	WGS	Paired	Genomic	Resistant	Susceptible	10	38	RIF, INH, LVX,EMB, ETH,KAN,BDQ
PRJEB6273	2020	NextSeq 500	Germany	WGS	Paired	Genomic	Resistant	Susceptible	19	6	BDQ, CFZ
PRJEB9680	2022	NextSeq 500	Germany	WGS	Paired	Genomic		Susceptible		3	RIF, INH, EMB, PNZ,ETH,STR,FLQ,PZA,STR,KAN,LIN,BDQ
PRJEB7281	2015	Illumina MiSeq	Germany	WGS	Paired	Genomic	Resistant	Susceptible	8	5	RIF, INH,EMB,PNZ,ETH,STR,FLQ,PZA,STR,KAN,LIN,BDQ
PRJEB32109	2019	NextSeq 500	Africa	WGS	Paired	Genomic	Resistant	Susceptible	5	3	RIF, INH,EMB,PNZ,ETH,STR,FLQ,PZA,STR,KAN,LIN,BDQ
PRJNA540911	2023	NextSeq 500	Pakistan	WGS	Paired	Genomic	Resistant	Susceptible	4	6	BDQ, CFZ
PRJEB9936	2021	NextSeq 500	Germany	WGS	Paired	Genomic	Resistant		2		BDQ, DLM
PRJEB47429	2023	Illumina MiSeq	South Africa	WGS	Paired	Genomic	Resistant	Susceptible	23	13	BDQ
PRJNA914083	2023	Illumina MiSeq	China	WGS	Paired	Genomic	Resistant	Susceptible	4	7	BDQ, CFZ
PRJEB50385	2022	Illumina MiSeq	Belgium	WGS	Paired	Genomic	Resistant		2		BDQ
PRJEB44524	2021	Illumina MiSeq	Germany	WGS	Paired	Genomic	Resistant		55		BDQ, CFZ
PRJEB7798	2015	Illumina	Pakistan	WGS	Paired	Genomic		Susceptible		42	RIF,INH,STR,PZA,EMB,ETH,LVX,BDQ,AMK,KAN
PRJNA379070	2017	Illumina	India	WGS	Paired	Genomic		Susceptible		200	RIF,INH,STR,PZA,EMB,ETH,LVX,BDQ,AMK,KAN
PRJNA768108	2021	Illumina	Russia	WGS	Paired	Genomic	Resistant		61		BDQ,LIN
PRJNA767896	2021	Illumina	United States	WGS	Paired	Genomic	Resistant		167		BDQ
PRJNA980215	2023	Illumina	Kazakhstan	WGS	Paired	Genomic	Resistant	Susceptible	4	20	RIF,INH,STR,EMB,PZA,LVX,MFX,KAN,AMK,CAP,BDQ,CFZ
