# Supplementary material for: Machine learning method for the prediction of Bedaquiline-resistant Mycobacterium tuberculosis
Source: Life Sci Alliance. 2026 Apr 30;9(7):e202503539. doi: 10.26508/lsa.202503539 (PMC13135273; doi:10.26508/lsa.202503539)
Supplement: Supplementary file 10 [file LSA-2025-03539_TableS10.xlsx]

## Sheet: Sheet1
SAMPLE	CATEGORY
ERR10112833	Resistant
ERR10112834	Resistant
ERR10112839	Resistant
ERR10112840	Resistant
ERR10112843	Resistant
ERR10112847	Resistant
ERR10112848	Resistant
ERR10112850	Resistant
ERR10112851	Resistant
ERR10112853	Resistant
ERR10112854	Resistant
ERR10112855	Resistant
ERR10112856	Resistant
ERR10112857	Resistant
ERR10112884	Resistant
ERR10112893	Resistant
ERR10112898	Resistant
ERR10112901	Resistant
ERR10112902	Resistant
ERR10112903	Resistant
ERR10112905	Resistant
ERR10112906	Resistant
ERR10112908	Resistant
ERR3276295	Resistant
ERR3276297	Resistant
ERR3276299	Resistant
ERR3276301	Resistant
ERR3276302	Resistant
ERR550741	Resistant
ERR551280	Resistant
ERR551536	Resistant
ERR552070	Resistant
ERR552149	Resistant
ERR552193	Resistant
ERR552764	Resistant
ERR552875	Resistant
ERR553230	Resistant
ERR978256	Resistant
ERR978257	Resistant
ERR9806949	Resistant
ERR9807016	Resistant
SRR14088348	Resistant
SRR14088349	Resistant
SRR14088350	Resistant
SRR14088351	Resistant
SRR14088352	Resistant
SRR14088361	Resistant
SRR14088372	Resistant
SRR14088383	Resistant
SRR14088394	Resistant
SRR14088395	Resistant
SRR15244368	Resistant
SRR15244369	Resistant
SRR16157094	Resistant
SRR16157095	Resistant
SRR16157096	Resistant
SRR16157097	Resistant
SRR16157098	Resistant
SRR16157099	Resistant
SRR16157100	Resistant
SRR16157101	Resistant
SRR16157102	Resistant
SRR16157103	Resistant
SRR16157104	Resistant
SRR16157105	Resistant
SRR16168839	Resistant
SRR18231738	Resistant
SRR18231739	Resistant
SRR18231740	Resistant
SRR18231741	Resistant
SRR18231742	Resistant
SRR18231743	Resistant
SRR18231744	Resistant
SRR18231745	Resistant
SRR18231746	Resistant
SRR18231747	Resistant
SRR18231748	Resistant
SRR18231749	Resistant
SRR18231750	Resistant
SRR18231751	Resistant
SRR18231752	Resistant
SRR18231753	Resistant
SRR18231754	Resistant
SRR18231755	Resistant
SRR18231756	Resistant
SRR18231757	Resistant
SRR18231758	Resistant
SRR18231759	Resistant
SRR18231760	Resistant
SRR18231761	Resistant
SRR18231762	Resistant
SRR18231763	Resistant
SRR18231764	Resistant
SRR18231765	Resistant
SRR18231766	Resistant
SRR18231767	Resistant
SRR18231768	Resistant
SRR18231769	Resistant
SRR18231770	Resistant
SRR18231771	Resistant
SRR18231772	Resistant
SRR18231773	Resistant
SRR18231774	Resistant
SRR18231775	Resistant
SRR18231776	Resistant
SRR18231777	Resistant
SRR18231778	Resistant
SRR18231779	Resistant
SRR18231780	Resistant
SRR18231781	Resistant
SRR18231782	Resistant
SRR18231783	Resistant
SRR18231784	Resistant
SRR18231785	Resistant
SRR18231786	Resistant
SRR18231787	Resistant
SRR18231788	Resistant
SRR18231789	Resistant
SRR18231790	Resistant
SRR18231791	Resistant
SRR18231792	Resistant
SRR18231793	Resistant
SRR18231794	Resistant
SRR18231795	Resistant
SRR18231796	Resistant
SRR18231797	Resistant
SRR18231798	Resistant
SRR18231799	Resistant
SRR18231800	Resistant
SRR18231801	Resistant
SRR18231802	Resistant
SRR18231803	Resistant
SRR18231804	Resistant
SRR18231805	Resistant
SRR18231806	Resistant
SRR18231807	Resistant
SRR18231808	Resistant
SRR18231809	Resistant
SRR18231810	Resistant
SRR18231811	Resistant
SRR18231812	Resistant
SRR18231813	Resistant
SRR18231814	Resistant
SRR18231815	Resistant
SRR18231816	Resistant
SRR18231817	Resistant
SRR18231818	Resistant
SRR18231819	Resistant
SRR18231820	Resistant
SRR18231821	Resistant
SRR18231822	Resistant
SRR18231823	Resistant
SRR18231824	Resistant
SRR18231825	Resistant
SRR18231826	Resistant
SRR18231827	Resistant
SRR18231828	Resistant
SRR18231829	Resistant
SRR18231830	Resistant
SRR18231831	Resistant
SRR18231832	Resistant
SRR18231833	Resistant
SRR18231834	Resistant
SRR18231835	Resistant
SRR18231836	Resistant
SRR18231837	Resistant
SRR18231838	Resistant
SRR18231839	Resistant
SRR18231840	Resistant
SRR18231841	Resistant
SRR18231842	Resistant
SRR18231843	Resistant
SRR18231844	Resistant
SRR18231845	Resistant
SRR18231846	Resistant
SRR18231847	Resistant
SRR18231848	Resistant
SRR18231849	Resistant
SRR18231850	Resistant
SRR18231851	Resistant
SRR18231852	Resistant
SRR18231853	Resistant
SRR18231854	Resistant
SRR18231855	Resistant
SRR18231856	Resistant
SRR18231857	Resistant
SRR18231858	Resistant
SRR18231859	Resistant
SRR18231860	Resistant
SRR18231861	Resistant
SRR18231862	Resistant
SRR18231863	Resistant
SRR18231864	Resistant
SRR18231865	Resistant
SRR18231866	Resistant
SRR18231867	Resistant
SRR18231868	Resistant
SRR18231869	Resistant
SRR18231870	Resistant
SRR18231871	Resistant
SRR18231872	Resistant
SRR18231873	Resistant
SRR18231874	Resistant
SRR18231875	Resistant
SRR18231876	Resistant
SRR18231877	Resistant
SRR18231878	Resistant
SRR18231879	Resistant
SRR18231880	Resistant
SRR18231881	Resistant
SRR18231882	Resistant
SRR18231883	Resistant
SRR18231884	Resistant
SRR18231885	Resistant
SRR18231886	Resistant
SRR18231887	Resistant
SRR18231888	Resistant
SRR18231889	Resistant
SRR18231890	Resistant
SRR18231891	Resistant
SRR18231892	Resistant
SRR19977729	Resistant
SRR19977730	Resistant
SRR19977731	Resistant
SRR19977732	Resistant
SRR19977733	Resistant
SRR19977734	Resistant
SRR19977735	Resistant
SRR19977736	Resistant
SRR22873594	Resistant
SRR22873596	Resistant
SRR22873604	Resistant
SRR22873606	Resistant
SRR24828599	Resistant
SRR24828601	Resistant
SRR24828612	Resistant
SRR24828613	Resistant
SRR27757527	Resistant
SRR27757528	Resistant
SRR27757529	Resistant
SRR27757530	Resistant
SRR27757531	Resistant
SRR27757532	Resistant
SRR28888044	Resistant
SRR28888045	Resistant
SRR28888046	Resistant
SRR28888047	Resistant
SRR28888048	Resistant
SRR28888049	Resistant
SRR28888050	Resistant
SRR28888051	Resistant
SRR28888052	Resistant
SRR28888053	Resistant
SRR28888054	Resistant
SRR28888055	Resistant
SRR28888056	Resistant
SRR28888057	Resistant
SRR28888058	Resistant
SRR28888059	Resistant
SRR28888060	Resistant
SRR28888061	Resistant
SRR28888062	Resistant
SRR28888063	Resistant
SRR28888064	Resistant
SRR28888065	Resistant
SRR28888066	Resistant
SRR28888067	Resistant
SRR28888068	Resistant
SRR28888069	Resistant
SRR28888070	Resistant
SRR28888071	Resistant
SRR28888072	Resistant
SRR28888073	Resistant
SRR28888074	Resistant
SRR28888075	Resistant
SRR28888076	Resistant
SRR28888077	Resistant
SRR28888078	Resistant
SRR28888079	Resistant
SRR28888080	Resistant
SRR28888081	Resistant
SRR28888082	Resistant
SRR28888083	Resistant
SRR28888084	Resistant
SRR28888085	Resistant
SRR28888086	Resistant
SRR28888087	Resistant
SRR28888088	Resistant
SRR28888089	Resistant
SRR9028480	Resistant
SRR9028491	Resistant
SRR9028492	Resistant
SRR9028494	Resistant
ERR10112835	Susceptible
ERR10112837	Susceptible
ERR10112842	Susceptible
ERR10112863	Susceptible
ERR10112868	Susceptible
ERR10112873	Susceptible
ERR10112885	Susceptible
ERR10112889	Susceptible
ERR10112891	Susceptible
ERR10112892	Susceptible
ERR10112894	Susceptible
ERR10112899	Susceptible
ERR10112904	Susceptible
ERR2199757	Susceptible
ERR2199811	Susceptible
ERR2199842	Susceptible
ERR2199932	Susceptible
ERR2199982	Susceptible
ERR3276296	Susceptible
ERR3276298	Susceptible
ERR3276300	Susceptible
ERR552743	Susceptible
ERR552745	Susceptible
ERR552754	Susceptible
ERR552870	Susceptible
ERR553134	Susceptible
ERR688008	Susceptible
ERR688009	Susceptible
ERR688010	Susceptible
ERR688011	Susceptible
ERR688012	Susceptible
ERR688013	Susceptible
ERR688014	Susceptible
ERR688015	Susceptible
ERR688016	Susceptible
ERR688017	Susceptible
ERR688018	Susceptible
ERR688019	Susceptible
ERR688020	Susceptible
ERR688021	Susceptible
ERR688022	Susceptible
ERR688023	Susceptible
ERR688024	Susceptible
ERR688025	Susceptible
ERR688026	Susceptible
ERR688027	Susceptible
ERR688028	Susceptible
ERR688029	Susceptible
ERR688030	Susceptible
ERR688031	Susceptible
ERR688032	Susceptible
ERR688033	Susceptible
ERR688034	Susceptible
ERR688035	Susceptible
ERR688036	Susceptible
ERR688037	Susceptible
ERR688038	Susceptible
ERR688039	Susceptible
ERR688040	Susceptible
ERR688041	Susceptible
ERR688042	Susceptible
ERR688043	Susceptible
ERR688044	Susceptible
ERR688045	Susceptible
ERR688046	Susceptible
ERR688047	Susceptible
ERR688048	Susceptible
ERR688049	Susceptible
SRR14088353	Susceptible
SRR14088354	Susceptible
SRR14088355	Susceptible
SRR14088356	Susceptible
SRR14088357	Susceptible
SRR14088358	Susceptible
SRR14088359	Susceptible
SRR14088360	Susceptible
SRR14088362	Susceptible
SRR14088363	Susceptible
SRR14088364	Susceptible
SRR14088365	Susceptible
SRR14088366	Susceptible
SRR14088367	Susceptible
SRR14088368	Susceptible
SRR14088369	Susceptible
SRR14088370	Susceptible
SRR14088371	Susceptible
SRR14088373	Susceptible
SRR14088374	Susceptible
SRR14088375	Susceptible
SRR14088376	Susceptible
SRR14088377	Susceptible
SRR14088378	Susceptible
SRR14088379	Susceptible
SRR14088380	Susceptible
SRR14088381	Susceptible
SRR14088382	Susceptible
SRR14088384	Susceptible
SRR14088385	Susceptible
SRR14088386	Susceptible
SRR14088387	Susceptible
SRR14088388	Susceptible
SRR14088389	Susceptible
SRR14088390	Susceptible
SRR14088391	Susceptible
SRR14088392	Susceptible
SRR14088393	Susceptible
SRR22873595	Susceptible
SRR22873602	Susceptible
SRR22873603	Susceptible
SRR22873606	Susceptible
SRR22873607	Susceptible
SRR22873608	Susceptible
SRR22873609	Susceptible
SRR24828591	Susceptible
SRR24828592	Susceptible
SRR24828593	Susceptible
SRR24828594	Susceptible
SRR24828595	Susceptible
SRR24828596	Susceptible
SRR24828597	Susceptible
SRR24828598	Susceptible
SRR24828600	Susceptible
SRR24828602	Susceptible
SRR24828603	Susceptible
SRR24828604	Susceptible
SRR24828605	Susceptible
SRR24828606	Susceptible
SRR24828607	Susceptible
SRR24828608	Susceptible
SRR24828609	Susceptible
SRR24828610	Susceptible
SRR24828611	Susceptible
SRR24828614	Susceptible
SRR5341272	Susceptible
SRR5341273	Susceptible
SRR5341274	Susceptible
SRR5341275	Susceptible
SRR5341276	Susceptible
SRR5341277	Susceptible
SRR5341278	Susceptible
SRR5341279	Susceptible
SRR5341280	Susceptible
SRR5341281	Susceptible
SRR5341282	Susceptible
SRR5341283	Susceptible
SRR5341284	Susceptible
SRR5341285	Susceptible
SRR5341286	Susceptible
SRR5341287	Susceptible
SRR5341288	Susceptible
SRR5341289	Susceptible
SRR5341290	Susceptible
SRR5341291	Susceptible
SRR5341292	Susceptible
SRR5341293	Susceptible
SRR5341294	Susceptible
SRR5341295	Susceptible
SRR5341296	Susceptible
SRR5341297	Susceptible
SRR5341298	Susceptible
SRR5341299	Susceptible
SRR5341300	Susceptible
SRR5341301	Susceptible
SRR5341302	Susceptible
SRR5341303	Susceptible
SRR5341304	Susceptible
SRR5341305	Susceptible
SRR5341306	Susceptible
SRR5341307	Susceptible
SRR5341308	Susceptible
SRR5341309	Susceptible
SRR5341310	Susceptible
SRR5341311	Susceptible
SRR5341312	Susceptible
SRR5341313	Susceptible
SRR5341314	Susceptible
SRR5341315	Susceptible
SRR5341316	Susceptible
SRR5341317	Susceptible
SRR5341318	Susceptible
SRR5341319	Susceptible
SRR5341320	Susceptible
SRR5341321	Susceptible
SRR5341322	Susceptible
SRR5341323	Susceptible
SRR5341324	Susceptible
SRR5341325	Susceptible
SRR5341326	Susceptible
SRR5341327	Susceptible
SRR5341328	Susceptible
SRR5341329	Susceptible
SRR5341330	Susceptible
SRR5341331	Susceptible
SRR5341332	Susceptible
SRR5341333	Susceptible
SRR5341334	Susceptible
SRR5341335	Susceptible
SRR5341336	Susceptible
SRR5341337	Susceptible
SRR5341338	Susceptible
SRR5341339	Susceptible
SRR5341340	Susceptible
SRR5341341	Susceptible
SRR5341342	Susceptible
SRR5341343	Susceptible
SRR5341344	Susceptible
SRR5341345	Susceptible
SRR5341346	Susceptible
SRR5341347	Susceptible
SRR5341348	Susceptible
SRR5341349	Susceptible
SRR5341350	Susceptible
SRR5341351	Susceptible
SRR5341352	Susceptible
SRR5341353	Susceptible
SRR5341354	Susceptible
SRR5341355	Susceptible
SRR5341356	Susceptible
SRR5341357	Susceptible
SRR5341358	Susceptible
SRR5341359	Susceptible
SRR5341360	Susceptible
SRR5341361	Susceptible
SRR5341362	Susceptible
SRR5341363	Susceptible
SRR5341364	Susceptible
SRR5341365	Susceptible
SRR5341366	Susceptible
SRR5341367	Susceptible
SRR5341368	Susceptible
SRR5341369	Susceptible
SRR5341370	Susceptible
SRR5341371	Susceptible
SRR5341372	Susceptible
SRR5341373	Susceptible
SRR5341374	Susceptible
SRR5341375	Susceptible
SRR5341376	Susceptible
SRR5341377	Susceptible
SRR5341378	Susceptible
SRR5341379	Susceptible
SRR5341380	Susceptible
SRR5341381	Susceptible
SRR5341382	Susceptible
SRR5341383	Susceptible
SRR5341384	Susceptible
SRR5341385	Susceptible
SRR5341386	Susceptible
SRR5341387	Susceptible
SRR5341388	Susceptible
SRR5341389	Susceptible
SRR5341390	Susceptible
SRR5341391	Susceptible
SRR5341392	Susceptible
SRR5341393	Susceptible
SRR5341394	Susceptible
SRR5341395	Susceptible
SRR5341396	Susceptible
SRR5341397	Susceptible
SRR5341398	Susceptible
SRR5341399	Susceptible
SRR5341400	Susceptible
SRR5341401	Susceptible
SRR5341402	Susceptible
SRR5341403	Susceptible
SRR5341404	Susceptible
SRR5341405	Susceptible
SRR5341406	Susceptible
SRR5341407	Susceptible
SRR5341408	Susceptible
SRR5341409	Susceptible
SRR5341410	Susceptible
SRR5341411	Susceptible
SRR5341412	Susceptible
SRR5341413	Susceptible
SRR5341414	Susceptible
SRR5341415	Susceptible
SRR5341416	Susceptible
SRR5341417	Susceptible
SRR5341418	Susceptible
SRR5341419	Susceptible
SRR5341420	Susceptible
SRR5341421	Susceptible
SRR5341422	Susceptible
SRR5341423	Susceptible
SRR5341424	Susceptible
SRR5341425	Susceptible
SRR5341426	Susceptible
SRR5341427	Susceptible
SRR5341428	Susceptible
SRR5341429	Susceptible
SRR5341430	Susceptible
SRR5341431	Susceptible
SRR5341432	Susceptible
SRR5341433	Susceptible
SRR5341434	Susceptible
SRR5341435	Susceptible
SRR5341436	Susceptible
SRR5341437	Susceptible
SRR5341438	Susceptible
SRR5341439	Susceptible
SRR5341440	Susceptible
SRR5341441	Susceptible
SRR5341442	Susceptible
SRR5341443	Susceptible
SRR5341444	Susceptible
SRR5341445	Susceptible
SRR5341446	Susceptible
SRR5341447	Susceptible
SRR5341448	Susceptible
SRR5341449	Susceptible
SRR5341450	Susceptible
SRR5341451	Susceptible
SRR5341452	Susceptible
SRR5341453	Susceptible
SRR5341454	Susceptible
SRR5341455	Susceptible
SRR5341456	Susceptible
SRR5341457	Susceptible
SRR5341458	Susceptible
SRR5341459	Susceptible
SRR5341460	Susceptible
SRR5341461	Susceptible
SRR5341462	Susceptible
SRR5341463	Susceptible
SRR5341464	Susceptible
SRR5341465	Susceptible
SRR5341466	Susceptible
SRR5341467	Susceptible
SRR5341468	Susceptible
SRR5341469	Susceptible
SRR5341470	Susceptible
SRR5341471	Susceptible
SRR9028478	Susceptible
SRR9028479	Susceptible
SRR9028482	Susceptible
SRR9028484	Susceptible
SRR9028487	Susceptible
SRR9028493	Susceptible
